# Supplementary material for: Reciprocal Associations between Depressive Symptoms, Life Satisfaction, and Eudaimonic Well-Being in Older Adults over a 16-Year Period
Source: Int J Environ Res Public Health. 2023 Jan 29;20(3):2374. doi: 10.3390/ijerph20032374 (PMC9915537; doi:10.3390/ijerph20032374)
Supplement: Supplementary file 1 [file ijerph-20-02374-s001.zip]

Archive with 1 entries (1 files):
- ijerph-2128554-supplementary.xlsx
