# Supplementary material for: Reciprocal Associations between Depressive Symptoms, Life Satisfaction, and Eudaimonic Well-Being in Older Adults over a 16-Year Period
Source: Int J Environ Res Public Health. 2023 Jan 29;20(3):2374. doi: 10.3390/ijerph20032374 (PMC9915537; doi:10.3390/ijerph20032374)
Supplement: Supplementary file 1 [file ijerph-20-02374-s001.zip › ijerph-2128554-supplementary.xlsx]

## Sheet: Sheet1
		Table S1
		Descriptive Statistics
			N	Minimum	Maximum	Mean	Std. Deviation	Skewness		Kurtosis
			Statistic	Statistic	Statistic	Statistic	Statistic	Statistic	Std. Error	Statistic	Std. Error
		Eudaimonic1	8271	1	4	3.2062	0.55414	-0.918	0.027	0.649	0.054
		Eudaimonic2	8169	1	4	3.1419	0.53575	-0.791	0.027	0.466	0.054
		Eudaimonic3	9234	1	4	3.1447	0.53447	-0.829	0.025	0.551	0.051
		Eudaimonic4	8957	1	4	3.1459	0.54412	-0.793	0.026	0.358	0.052
		Eudaimonic5	8955	1	4	3.1305	0.55044	-0.779	0.026	0.385	0.052
		Eudaimonic6	8135	1	4	3.179	0.54399	-0.808	0.027	0.388	0.054
		Eudaimonic7	7190	1	4	3.1733	0.55134	-0.793	0.029	0.336	0.058
		Eudaimonic8	7463	1	4	3.1895	0.54528	-0.871	0.028	0.606	0.057
		Satisfaction1	8270	1	7	5.2586	1.23408	-1.068	0.027	0.822	0.054
		Satisfaction2	8177	1	7	4.9728	1.31517	-0.878	0.027	0.122	0.054
		Satisfaction3	9246	1	7	5.0775	1.24764	-0.94	0.025	0.459	0.051
		Satisfaction4	8928	1	7	5.1442	1.28234	-0.95	0.026	0.403	0.052
		Satisfaction5	8931	1	7	5.0594	1.30617	-0.879	0.026	0.236	0.052
		Satisfaction6	8111	1	7	5.1755	1.26433	-0.955	0.027	0.541	0.054
		Satisfaction7	7176	1	7	5.1767	1.24212	-0.919	0.029	0.464	0.058
		Satisfaction8	7447	1	7	5.1999	1.22483	-0.979	0.028	0.712	0.057
		Depressive1	9220	0	8	1.5752	1.95859	1.448	0.026	1.389	0.051
		Depressive2	9465	0	8	1.5221	1.98663	1.527	0.025	1.614	0.05
		Depressive3	10530	0	8	1.4298	1.94063	1.543	0.024	1.649	0.048
		Depressive4	9652	0	8	1.5242	1.97044	1.509	0.025	1.595	0.05
		Depressive5	9922	0	8	1.3604	1.91075	1.658	0.025	2.123	0.049
		Depressive6	9003	0	8	1.3631	1.85787	1.671	0.026	2.247	0.052
		Depressive7	7939	0	8	1.3536	1.83402	1.66	0.027	2.288	0.055
		Depressive8	8159	0	8	1.3773	1.82082	1.692	0.027	2.472	0.054
	Table S2 Intercorrelations
			Eudaimonic1	Eudaimonic2	Eudaimonic3	Eudaimonic4	Eudaimonic5	Eudaimonic6	Eudaimonic7	Eudaimonic8	Satisfaction1	Satisfaction2	Satisfaction3	Satisfaction4	Satisfaction5	Satisfaction6	Satisfaction7	Satisfaction8	Depressive1	Depressive2	Depressive3	Depressive4	Depressive5	Depressive6	Depressive7	Depressive8	Age	Female	Missing waves
	Eudaimonic1	Pearson Correlation	--
		N	8271
	Eudaimonic2	Pearson Correlation	.686**	--
		Sig. (2-tailed)	0
		N	6238	8169
	Eudaimonic3	Pearson Correlation	.635**	.735**	--
		Sig. (2-tailed)	0	0
		N	5395	6177	9234
	Eudaimonic4	Pearson Correlation	.608**	.689**	.729**	--
		Sig. (2-tailed)	0	0	0
		N	5205	5899	7636	8957
	Eudaimonic5	Pearson Correlation	.569**	.640**	.679**	.733**	--
		Sig. (2-tailed)	0	0	0	0
		N	4687	5313	6883	7392	8955
	Eudaimonic6	Pearson Correlation	.525**	.601**	.647**	.690**	.720**	--
		Sig. (2-tailed)	7.64961e-286	0	0	0	0
		N	4054	4635	6076	6452	7135	8135
	Eudaimonic7	Pearson Correlation	.532**	.588**	.613**	.649**	.688**	.720**	--
		Sig. (2-tailed)	5.30649e-260	0	0	0	0	0
		N	3565	4119	5405	5733	6323	6482	7190
	Eudaimonic8	Pearson Correlation	.503**	.545**	.571**	.620**	.651**	.687**	.739**	--
		Sig. (2-tailed)	5.40731e-201	4.69304e-283	0	0	0	0	0
		N	3135	3666	4867	5143	5645	5832	5862	7463
	Satisfaction1	Pearson Correlation	.618**	.548**	.503**	.477**	.452**	.417**	.424**	.398**	--
		Sig. (2-tailed)	0	0	0	2.62673e-294	2.00286e-234	2.4201e-170	6.2457e-156	9.85618e-120
		N	8233	6238	5392	5203	4688	4055	3567	3136	8270
	Satisfaction2	Pearson Correlation	.491**	.660**	.528**	.478**	.461**	.428**	.403**	.380**	.685**	--
		Sig. (2-tailed)	0	0	0	0	1.08871e-278	3.59937e-206	4.36435e-161	2.0079e-126	0
		N	6247	8121	6182	5909	5318	4645	4127	3675	6247	8177
	Satisfaction3	Pearson Correlation	.463**	.537**	.624**	.513**	.482**	.452**	.425**	.392**	.651**	.691**	--
		Sig. (2-tailed)	2.01826e-285	0	0	0	0	1.81082e-303	2.12058e-236	6.96158e-179	0	0
		N	5397	6184	9165	7648	6894	6080	5408	4876	5393	6193	9246
	Satisfaction4	Pearson Correlation	.468**	.528**	.558**	.652**	.542**	.495**	.472**	.438**	.621**	.644**	.700**	--
		Sig. (2-tailed)	1.83113e-280	0	0	0	0	0	0	9.44455e-240	0	0	0
		N	5188	5888	7608	8869	7367	6428	5711	5124	5186	5899	7619	8928
	Satisfaction5	Pearson Correlation	.438**	.501**	.531**	.561**	.661**	.541**	.497**	.465**	.573**	.612**	.638**	.711**	--
		Sig. (2-tailed)	1.67445e-218	0	0	0	0	0	0	1.52327e-299	0	0	0	0
		N	4673	5292	6862	7374	8901	7118	6311	5629	4674	5301	6875	7349	8931
	Satisfaction6	Pearson Correlation	.394**	.468**	.507**	.536**	.565**	.645**	.528**	.497**	.557**	.580**	.628**	.670**	.703**	--
		Sig. (2-tailed)	6.99294e-150	1.57486e-249	0	0	0	0	0	0	0	0	0	0	0
		N	4037	4616	6050	6431	7111	8084	6460	5812	4037	4628	6057	6406	7095	8111
	Satisfaction7	Pearson Correlation	.400**	.465**	.503**	.511**	.557**	.577**	.653**	.561**	.542**	.557**	.597**	.641**	.666**	.717**	--
		Sig. (2-tailed)	8.5925e-137	1.49718e-219	0	0	0	0	0	0	5.56786e-271	0	0	0	0	0
		N	3555	4107	5387	5720	6313	6471	7161	5845	3557	4116	5391	5698	6301	6455	7176
	Satisfaction8	Pearson Correlation	.401**	.428**	.464**	.488**	.526**	.534**	.574**	.648**	.533**	.521**	.559**	.598**	.622**	.671**	.713**	--
		Sig. (2-tailed)	2.83511e-121	2.35705e-163	9.48965e-258	9.2871e-306	0	0	0	0	3.59959e-229	8.42228e-255	0	0	0	0	0
		N	3126	3660	4852	5133	5636	5821	5848	7431	3127	3670	4863	5115	5622	5804	5837	7447
	Depressive1	Pearson Correlation	-.514**	-.438**	-.417**	-.392**	-.374**	-.325**	-.329**	-.267**	-.446**	-.388**	-.351**	-.337**	-.328**	-.293**	-.285**	-.268**	--
		Sig. (2-tailed)	0	7.82377e-307	7.05082e-238	1.95585e-201	4.03247e-164	2.87079e-105	1.39597e-95	5.98358e-55	0	4.03656e-236	1.59877e-164	3.96124e-146	1.54911e-124	5.31595e-85	8.06557e-71	3.5832e-55
		N	8239	6589	5686	5506	4961	4261	3753	3306	8237	6594	5689	5486	4945	4241	3741	3295	9220
	Depressive2	Pearson Correlation	-.462**	-.526**	-.459**	-.428**	-.406**	-.340**	-.350**	-.317**	-.396**	-.466**	-.374**	-.362**	-.344**	-.298**	-.307**	-.273**	.542**	--
		Sig. (2-tailed)	0	0	0	1.43668e-285	1.30596e-229	1.25608e-136	1.88498e-129	9.77813e-95	4.09411e-255	0	8.14171e-222	2.91452e-198	2.05468e-160	1.75654e-103	6.34782e-98	2.64386e-69	0
		N	6812	8149	6703	6447	5805	5044	4485	4018	6808	8157	6711	6432	5783	5024	4472	4006	7444	9465
	Depressive3	Pearson Correlation	-.420**	-.451**	-.533**	-.452**	-.412**	-.367**	-.354**	-.333**	-.337**	-.379**	-.422**	-.392**	-.362**	-.329**	-.301**	-.292**	.500**	.549**	--
		Sig. (2-tailed)	2.99423e-251	0	0	0	7.37514e-306	3.44873e-208	3.70418e-172	4.88263e-137	2.03643e-157	6.36663e-229	0	3.03079e-302	3.05148e-231	1.34034e-164	2.62652e-122	1.52938e-103	0	0
		N	5920	6729	9213	8321	7520	6575	5842	5270	5917	6734	9225	8290	7500	6546	5826	5257	6414	7569	10530
	Depressive4	Pearson Correlation	-.426**	-.439**	-.457**	-.552**	-.455**	-.409**	-.401**	-.380**	-.325**	-.346**	-.356**	-.467**	-.392**	-.366**	-.352**	-.338**	.482**	.500**	.560**	--
		Sig. (2-tailed)	1.09396e-241	2.81298e-290	0	0	0	1.26154e-268	5.50989e-228	2.12343e-183	2.69411e-135	7.52714e-175	1.03621e-237	0	4.88174e-280	5.80272e-210	1.84179e-172	1.46588e-142	0	0	0
		N	5499	6211	8015	8909	7697	6683	5943	5357	5497	6219	8016	8879	7675	6659	5929	5345	5924	6957	8928	9652
	Depressive5	Pearson Correlation	-.384**	-.415**	-.433**	-.469**	-.536**	-.444**	-.434**	-.402**	-.308**	-.347**	-.330**	-.385**	-.451**	-.399**	-.390**	-.357**	.433**	.479**	.522**	.559**	--
		Sig. (2-tailed)	5.66451e-176	2.50168e-236	0	0	0	0	2.97714e-304	9.22606e-232	3.48904e-111	1.78215e-161	7.77888e-187	2.87544e-276	0	8.3909e-284	1.40767e-239	2.24921e-179	1.50967e-245	0	0	0
		N	5025	5707	7372	7891	8919	7514	6651	5996	5025	5717	7379	7860	8896	7489	6637	5982	5397	6368	8186	8385	9922
	Depressive6	Pearson Correlation	-.381**	-.401**	-.434**	-.441**	-.472**	-.517**	-.467**	-.430**	-.306**	-.325**	-.336**	-.362**	-.391**	-.462**	-.412**	-.386**	.416**	.440**	.493**	.505**	.577**	--
		Sig. (2-tailed)	3.36468e-151	7.36392e-193	7.09374e-299	0	0	0	0	4.48144e-278	5.9847e-96	3.34614e-123	4.86081e-172	5.52877e-214	9.38183e-275	0	3.6616e-279	5.46518e-219	3.49722e-196	2.29508e-262	0	0	0
		N	4387	5005	6539	6958	7595	8109	6863	6210	4388	5010	6545	6930	7574	8085	6850	6196	4689	5560	7210	7336	8256	9003
	Depressive7	Pearson Correlation	-.352**	-.390**	-.416**	-.433**	-.442**	-.459**	-.535**	-.468**	-.261**	-.301**	-.302**	-.341**	-.346**	-.384**	-.454**	-.400**	.407**	.430**	.449**	.472**	.532**	.581**	--
		Sig. (2-tailed)	1.04008e-112	1.1638e-160	1.02894e-241	2.39677e-281	0	0	0	0	4.3061e-61	3.21715e-93	2.62591e-123	1.55397e-167	2.84795e-189	2.6961e-241	0	2.54056e-237	1.82907e-163	8.94268e-220	0	0	0	0
		N	3842	4425	5813	6182	6768	6928	7167	6217	3843	4433	5815	6158	6748	6902	7153	6203	4092	4901	6383	6502	7300	7539	7939
	Depressive8	Pearson Correlation	-.356**	-.352**	-.368**	-.385**	-.410**	-.415**	-.468**	-.533**	-.278**	-.285**	-.286**	-.315**	-.326**	-.351**	-.395**	-.458**	.369**	.376**	.429**	.459**	.488**	.521**	.570**	--
		Sig. (2-tailed)	1.65545e-100	3.35343e-114	3.29344e-165	1.67888e-192	6.33251e-242	2.54898e-255	0	0	1.36512e-60	4.62688e-74	9.73506e-98	1.05558e-125	5.32719e-148	3.1951e-178	4.92338e-228	0	3.27782e-115	4.11461e-145	2.93795e-252	6.73156e-298	0	0	0
		N	3343	3907	5163	5471	6000	6180	6157	7446	3346	3916	5171	5453	5984	6162	6140	7430	3561	4321	5652	5745	6448	6682	6680	8159
	Age	Pearson Correlation	.143**	.130**	.126**	.150**	.122**	.124**	.148**	.142**	-.035**	-.071**	-.043**	-0.0139403	-.036**	-.031**	-0.00922168	-0.00273729	-.079**	-.052**	-.043**	-.056**	-0.0190638	-.049**	-.042**	-.030**	--
		Sig. (2-tailed)	5.71243e-39	4.14844e-32	3.55394e-34	3.66088e-46	5.68902e-31	3.08237e-29	2.25509e-36	4.56568e-35	0.00127445	1.2208e-10	3.74844e-05	0.187841	0.000589581	0.00479578	0.434767	0.813294	3.49373e-14	4.232e-07	1.24849e-05	3.60819e-08	0.0576207	3.34917e-06	0.000209203	0.00657189
		N	8251	8158	9227	8955	8953	8134	7190	7463	8249	8166	9239	8927	8929	8110	7176	7447	9190	9449	10521	9649	9919	9002	7939	8159	19713
	Female	Pearson Correlation	-0.00419518	-0.0181851	-0.0180032	-.021*	-0.00902266	0.000824255	-0.0123679	-.023*	-0.0148401	-.023*	-0.0161452	-.026*	-0.015083	-.029**	-0.0147489	-.042**	.127**	.128**	.133**	.116**	.120**	.125**	.127**	.137**	.029**	--
		Sig. (2-tailed)	0.702851	0.100279	0.0836489	0.0445821	0.39326	0.940746	0.294372	0.0492555	0.177201	0.0351377	0.120579	0.0138285	0.154074	0.00800455	0.211573	0.000265464	3.18563e-34	6.60271e-36	4.72228e-43	4.95598e-30	6.0732e-33	9.93323e-33	7.57601e-30	1.15407e-35	4.54702e-05
		N	8271	8169	9234	8957	8955	8135	7190	7463	8270	8177	9246	8928	8931	8111	7176	7447	9220	9465	10530	9652	9922	9003	7939	8159	19713	19807
	Missing waves	Pearson Correlation	-.169**	-.157**	-.142**	-.136**	-.102**	-.060**	-0.000182297	.037**	-.038**	-.046**	-.064**	-.083**	-.081**	-.070**	-.052**	-.037**	.106**	.116**	.128**	.127**	.100**	.074**	.052**	0.0210615	-0.00146525	-.044**	--
		Sig. (2-tailed)	5.41376e-54	1.66683e-46	1.25375e-42	2.91628e-38	4.76862e-22	6.42928e-08	0.987669	0.00125837	0.000573186	3.73332e-05	5.82804e-10	3.75341e-15	1.64494e-14	2.55543e-10	9.93283e-06	0.00140554	3.01587e-24	7.63393e-30	8.63959e-40	3.14066e-36	1.50719e-23	2.28023e-12	3.13667e-06	0.0571259	0.837015	6.2827e-10
		N	8271	8169	9234	8957	8955	8135	7190	7463	8270	8177	9246	8928	8931	8111	7176	7447	9220	9465	10530	9652	9922	9003	7939	8159	19713	19807	19807
	**. Correlation is significant at the 0.01 level (2-tailed).
	*. Correlation is significant at the 0.05 level (2-tailed).
